# Supplementary material for: ﻿Integrative analysis reveals cryptic speciation linked to habitat differentiation within Albanian populations of the anomalous blues (Lepidoptera, Lycaenidae, Polyommatus Latreille, 1804)
Source: Comp Cytogenet. 2022 Nov 15;16(4):211–42. doi: 10.3897/CompCytogen.v16.i4.90558 (PMC9836409; doi:10.3897/CompCytogen.v16.i4.90558)
Supplement: XML Treatment for Polyommatus lurae [file CompCytogen.v16.i4.90558-treatment1.xml]

<!DOCTYPE tp:taxon-treatment
  PUBLIC "-//TaxonX//DTD Taxonomic Treatment Publishing DTD v0 20100105//EN" "tax-treatment-NSO.dtd">
<tp:taxon-treatment xmlns:tp="http://www.plazi.org/taxpub"><tp:treatment-meta><kwd-group><label>Taxon classification</label><kwd>
                <named-content content-type="kingdom">Animalia</named-content>
              </kwd><kwd>
                <named-content content-type="order">Lepidoptera</named-content>
              </kwd><kwd>
                <named-content content-type="family">Lycaenidae</named-content>
              </kwd></kwd-group><mixed-citation publication-type="journal"><person-group><name><surname>Parmentier</surname><given-names>Laurian</given-names></name><name><surname>Vila</surname><given-names>Roger</given-names></name><name><surname>Lukhtanov</surname><given-names>Vladimir</given-names></name></person-group><article-title>﻿Integrative analysis reveals cryptic speciation linked to habitat differentiation within Albanian populations of the anomalous blues (<tp:taxon-name><tp:taxon-name-part taxon-name-part-type="order">Lepidoptera</tp:taxon-name-part></tp:taxon-name>, <tp:taxon-name><tp:taxon-name-part taxon-name-part-type="family">Lycaenidae</tp:taxon-name-part></tp:taxon-name>, <italic><tp:taxon-name><tp:taxon-name-part taxon-name-part-type="genus" reg="Polyommatus">Polyommatus</tp:taxon-name-part></tp:taxon-name></italic> Latreille, 1804)</article-title><source>Comp Cytogenet</source><day>15</day><month>11</month><year>2022</year><volume>16</volume><issue>4</issue><fpage>211</fpage><lpage>242</lpage><pub-id pub-id-type="doi">10.3897/CompCytogen.v16.i4.90558</pub-id></mixed-citation></tp:treatment-meta><tp:nomenclature><label>﻿</label><tp:taxon-name>
              <object-id xmlns:xlink="http://www.w3.org/1999/xlink" content-type="arpha" xlink:type="simple">676BCA54-343E-549D-A297-41A8EF05B05F</object-id>
              <tp:taxon-name-part taxon-name-part-type="genus" reg="Polyommatus">Polyommatus</tp:taxon-name-part>
              <tp:taxon-name-part taxon-name-part-type="species" reg="lurae">lurae</tp:taxon-name-part>
              <object-id xmlns:xlink="http://www.w3.org/1999/xlink" content-type="zoobank" xlink:type="simple">https://zoobank.org/A561FDF8-DA47-4814-A976-C57A7F260386</object-id>
            </tp:taxon-name><tp:taxon-authority>Parmentier, Vila et Lukhtanov</tp:taxon-authority><tp:taxon-status xmlns:xlink="http://www.w3.org/1999/xlink" xlink:type="simple">sp. nov</tp:taxon-status></tp:nomenclature><tp:treatment-sec sec-type="description" id="SECID0E22DI"><title>Description.</title><p>Typical dark ground colour of both veins and intervein space of dorsal wing sides. A character that appears useful for separation of <italic><tp:taxon-name><tp:taxon-name-part taxon-name-part-type="genus" reg="Polyommatus">P.</tp:taxon-name-part><tp:taxon-name-part taxon-name-part-type="species" reg="orphicus">orphicus</tp:taxon-name-part></tp:taxon-name></italic> and <italic><tp:taxon-name><tp:taxon-name-part taxon-name-part-type="genus" reg="Polyommatus">P.</tp:taxon-name-part><tp:taxon-name-part taxon-name-part-type="species" reg="lurae">lurae</tp:taxon-name-part></tp:taxon-name></italic> sp. nov is the brighter yellow-greenish reflection of the former which is generally lacking in the newly described taxon. However, worn individuals of the two taxa may be indistinguishable externally and also from <italic><tp:taxon-name><tp:taxon-name-part taxon-name-part-type="genus" reg="Polyommatus">P.</tp:taxon-name-part><tp:taxon-name-part taxon-name-part-type="species" reg="ripartii">ripartii</tp:taxon-name-part></tp:taxon-name></italic>, which is found sympatrically in all locations studied. While <xref ref-type="bibr" rid="B40">Misja (2005)</xref> reports <italic><tp:taxon-name><tp:taxon-name-part taxon-name-part-type="genus" reg="Polyommatus">P.</tp:taxon-name-part><tp:taxon-name-part taxon-name-part-type="species" reg="admetus">admetus</tp:taxon-name-part></tp:taxon-name></italic> from the same Lurë region, we never found <italic><tp:taxon-name><tp:taxon-name-part taxon-name-part-type="genus" reg="Polyommatus">P.</tp:taxon-name-part><tp:taxon-name-part taxon-name-part-type="species" reg="admetus">admetus</tp:taxon-name-part></tp:taxon-name></italic> in sympatry with the new taxon in all Lurë locations surveyed. While the latter observation may be based on a wrong identification of the newly described taxon, also lacking white stripes on the hindwing underside, <italic><tp:taxon-name><tp:taxon-name-part taxon-name-part-type="genus" reg="Polyommatus">P.</tp:taxon-name-part><tp:taxon-name-part taxon-name-part-type="species" reg="admetus">admetus</tp:taxon-name-part></tp:taxon-name></italic> is easily separated from <italic><tp:taxon-name><tp:taxon-name-part taxon-name-part-type="genus" reg="Polyommatus">P.</tp:taxon-name-part><tp:taxon-name-part taxon-name-part-type="species" reg="lurae">lurae</tp:taxon-name-part></tp:taxon-name></italic>, especially because of the strongly marked underside in <italic><tp:taxon-name><tp:taxon-name-part taxon-name-part-type="genus" reg="Polyommatus">P.</tp:taxon-name-part><tp:taxon-name-part taxon-name-part-type="species" reg="admetus">admetus</tp:taxon-name-part></tp:taxon-name></italic>, with a double row of small dots in the submarginal zone of underside wings, which has never been observed nor reported in literature in the taxa of the <italic><tp:taxon-name><tp:taxon-name-part taxon-name-part-type="genus" reg="Polyommatus">P.</tp:taxon-name-part><tp:taxon-name-part taxon-name-part-type="species" reg="aroaniensis">aroaniensis</tp:taxon-name-part></tp:taxon-name></italic> species complex, including <italic><tp:taxon-name><tp:taxon-name-part taxon-name-part-type="genus" reg="Polyommatus">P.</tp:taxon-name-part><tp:taxon-name-part taxon-name-part-type="species" reg="lurae">lurae</tp:taxon-name-part></tp:taxon-name></italic>.</p></tp:treatment-sec><tp:treatment-sec sec-type="Holotype" id="SECID0EYAAK"><title>Holotype.</title><p>(Fig. <xref ref-type="fig" rid="F8">8a–c</xref>) Male, field code specimen 18-116-X100, <italic><abbrev xmlns:xlink="http://www.w3.org/1999/xlink" xlink:title="cytochrome c oxidase subunit" id="ABBRID0EDBAK" xlink:type="simple">COI</abbrev></italic> barcode number RVcoll22A028 (DNA extraction in RVcoll, Barcelona, Spain), GenBank accession number <ext-link xmlns:xlink="http://www.w3.org/1999/xlink" ext-link-type="gen" xlink:href="ON715901" xlink:type="simple">ON715901</ext-link>. Locus typicus: Albania, Dibër prov., Lurë region, Mountain ridge with ophiolitic soil substrate North of Cidhën near Fushë Lurë, 1250 m., 24.VII.2018, L. Parmentier leg. et coll. Holotype in LPA collection, Zulte, Belgium</p></tp:treatment-sec><tp:treatment-sec sec-type="Paratypes" id="SECID0EMBAK"><title>Paratypes.</title><p>Nine males and one female were studied in depth, with field codes of voucher specimen in LP collection (RVcoll number/ GenBank accession numbers of barcodes): LP18-115-K71 (RVcoll18D271/ <ext-link xmlns:xlink="http://www.w3.org/1999/xlink" ext-link-type="gen" xlink:href="ON715896" xlink:type="simple">ON715896</ext-link>), LP18-115-K73 (RVcoll18D273/<ext-link xmlns:xlink="http://www.w3.org/1999/xlink" ext-link-type="gen" xlink:href="ON715897" xlink:type="simple">ON715897</ext-link>), LP18-116-K68 (RVcoll18D268/ <ext-link xmlns:xlink="http://www.w3.org/1999/xlink" ext-link-type="gen" xlink:href="ON715898" xlink:type="simple">ON715898</ext-link>), LP18-116-K70 (RVcoll18D270/ <ext-link xmlns:xlink="http://www.w3.org/1999/xlink" ext-link-type="gen" xlink:href="ON715899" xlink:type="simple">ON715899</ext-link>), LP18-116-K77 (RVcoll18D277/ <ext-link xmlns:xlink="http://www.w3.org/1999/xlink" ext-link-type="gen" xlink:href="ON715900" xlink:type="simple">ON715900</ext-link>), LP18-116-K81 (RVcoll18D281/ <ext-link xmlns:xlink="http://www.w3.org/1999/xlink" ext-link-type="gen" xlink:href="ON715903" xlink:type="simple">ON715903</ext-link>), LP18-116-X100 (RVcoll22A028/<ext-link xmlns:xlink="http://www.w3.org/1999/xlink" ext-link-type="gen" xlink:href="ON715903" xlink:type="simple">ON715903</ext-link>), LP18-115-X98 (RVcoll22A025/<ext-link xmlns:xlink="http://www.w3.org/1999/xlink" ext-link-type="gen" xlink:href="ON715895" xlink:type="simple">ON715895</ext-link>), all North of Cidhën near Fushë Lurë, 1050–1600m. 23–24.VII.2018; LP18-118-K88 (RVcoll18D288/ <ext-link xmlns:xlink="http://www.w3.org/1999/xlink" ext-link-type="gen" xlink:href="ON715904" xlink:type="simple">ON715904</ext-link>), LP18-119-K79 (RVcoll18D279/ <ext-link xmlns:xlink="http://www.w3.org/1999/xlink" ext-link-type="gen" xlink:href="ON715902" xlink:type="simple">ON715902</ext-link>) Lurë region, Pregj Lurë 24.VII.2018. Additional material: 15 males, 5 females, same localities, collection dates 23- 24.VII.2018. All paratypes have red labels indicating <italic><tp:taxon-name><tp:taxon-name-part taxon-name-part-type="genus" reg="Polyommatus">P.</tp:taxon-name-part><tp:taxon-name-part taxon-name-part-type="species" reg="lurae">lurae</tp:taxon-name-part></tp:taxon-name></italic> sp. nov, name of authors, signature of first author and exact localities.</p></tp:treatment-sec><tp:treatment-sec sec-type="Karyotype" id="SECID0EBEAK"><title>Karyotype.</title><p>The haploid chromosome number <italic><tp:taxon-name><tp:taxon-name-part taxon-name-part-type="genus" reg="Polyommatus">P.</tp:taxon-name-part><tp:taxon-name-part taxon-name-part-type="species" reg="lurae">lurae</tp:taxon-name-part></tp:taxon-name></italic> sp. nov is determined as n=42–43 (Fig. <xref ref-type="fig" rid="F4">4</xref>).</p></tp:treatment-sec><tp:treatment-sec sec-type="COI barcode sequence of the holotype" id="SECID0EWEAK"><title><italic><abbrev xmlns:xlink="http://www.w3.org/1999/xlink" xlink:title="cytochrome c oxidase subunit" id="ABBRID0E3EAK" xlink:type="simple">COI</abbrev></italic> barcode sequence of the holotype.</title><p>657 base pairs: AACATTATATTTTATTTTTGGTATTTGAGCAGGAATAGTAGGAACATCTCTAAGAATTTTAATTCGTATGGAATTAAGAACTCCTGGATCCTTAATTGGAAATGATCAAATTTATAATACTATTGTTACAGCTCATGCATTTATTATAATTTTTTTTATGGTTATACCTATTATAATTGGAGGATTTGGTAACTGATTAGTTCCCTTAATATTAGGAGCACCTGATATAGCCTTTCCCCGATTAAATAATATGAGATTTTGATTATTACCACCATCATTAATACTACTAATTTCTAGAAGAATTGTAGAAAATGGTGCAGGAACAGGATGAACAGTTTACCCCCCACTTTCATCAAATATTGCACATAGAGGATCATCTGTAGATTTAGCAATTTTCTCTCTTCATTTAGCAGGAATTTCTTCAATTTTAGGAGCAATTAATTTTATTACAACTATCATTAATATACGAGTAAATAATTTATCTTTTGATCAAATATCATTATTTATTTGAGCAGTGGGAATTACAGCATTATTATTACTTTTATCATTGCCTGTATTAGCTGGAGCAATTACCATATTACTAACAGATCGAAACCTTAATACCTCATTCTTTGACCCAGCTGGTGGAGGAGATCCAATTTTATATCAACATTTATTT.</p></tp:treatment-sec><tp:treatment-sec sec-type="description" id="SECID0EBFAK"><title>Description.</title><p><bold>Males.</bold> (Fig. <xref ref-type="fig" rid="F8">8c, l, m</xref>). Forewing length 15.8–17.9 mm. <bold><italic>Upperside</italic></bold>: ground colour completely dark chocolate brown. Discoidal, submarginal and antemarginal markings absent on both fore- and hindwings. Veins poorly contrasting. Forewings with a developed sex brand and dark scale tuft. Fringe grayish brown. <bold><italic>Underside</italic></bold>: ground colour yellow-brown with ochreous to reddish coffee-milk tint. Minimal greenish blue basal suffusion. One basal black spot is present only on hindwings. Discoidal black spot is present on the forewings, but can be slightly seen on the hindwings (absent or vestigial). Postdiscal black ocelli most prominent on forewings; when present encircled by a whitish border. Postdiscal black ocelli on the hindwing small and sometimes lacking. Submarginal and antemarginal mark­ing is absent on the forewings, and absent or vestigial on the hindwings. White streak on hindwings generally absent or very faint. Only rarely, the white streak is vestigial; no single specimen was observed with an additional short streak between postdiscal and submarginal areas of the wing, straight under the main white streak. Fringe brown, slightly darker than the underside ground colour.</p><p><bold><italic>Male genitalia</italic>.</bold> The valva of the male genitalia of <italic><tp:taxon-name><tp:taxon-name-part taxon-name-part-type="genus" reg="Polyommatus">P.</tp:taxon-name-part><tp:taxon-name-part taxon-name-part-type="species" reg="lurae">lurae</tp:taxon-name-part></tp:taxon-name></italic> sp. nov is depicted in Fig. <xref ref-type="fig" rid="F10">10</xref>. Male valves have a structure typical for other species of the subge­nus <italic><tp:taxon-name><tp:taxon-name-part taxon-name-part-type="genus" reg="Agrodiaetus">Agrodiaetus</tp:taxon-name-part></tp:taxon-name></italic> (<xref ref-type="bibr" rid="B8">Coutsis (1986)</xref>, Coutsis, pers. comm.). According to <xref ref-type="bibr" rid="B22">Kolev (2005)</xref> who studied the morphometry of the male genitalia of <italic><tp:taxon-name><tp:taxon-name-part taxon-name-part-type="genus" reg="Polyommatus">P.</tp:taxon-name-part><tp:taxon-name-part taxon-name-part-type="species" reg="orphicus">orphicus</tp:taxon-name-part></tp:taxon-name></italic> no overlap with <italic><tp:taxon-name><tp:taxon-name-part taxon-name-part-type="genus" reg="Polyommatus">P.</tp:taxon-name-part><tp:taxon-name-part taxon-name-part-type="species" reg="ripartii">ripartii</tp:taxon-name-part></tp:taxon-name></italic> was observed. As male genitalia within the <italic><tp:taxon-name><tp:taxon-name-part taxon-name-part-type="genus" reg="Polyommatus">P.</tp:taxon-name-part><tp:taxon-name-part taxon-name-part-type="species" reg="aroaniensis">aroaniensis</tp:taxon-name-part></tp:taxon-name></italic> species group do not significantly differ from each other, those from <italic><tp:taxon-name><tp:taxon-name-part taxon-name-part-type="genus" reg="Polyommatus">P.</tp:taxon-name-part><tp:taxon-name-part taxon-name-part-type="species" reg="lurae">lurae</tp:taxon-name-part></tp:taxon-name></italic> may follow the same trend, but no additional analyses nor measurements have been performed.</p><fig id="F10" position="float" orientation="portrait"><object-id xmlns:xlink="http://www.w3.org/1999/xlink" content-type="arpha" xlink:type="simple">57393269-C266-5984-AC09-1E776D0343A2</object-id><label>Figure 10.</label><caption><p>Valva of male genitalia of <italic><tp:taxon-name><tp:taxon-name-part taxon-name-part-type="genus" reg="Polyommatus">P.</tp:taxon-name-part><tp:taxon-name-part taxon-name-part-type="species" reg="lurae">lurae</tp:taxon-name-part></tp:taxon-name></italic> sp. nov (G. Coutsis prep. 2018)</p></caption><graphic xmlns:xlink="http://www.w3.org/1999/xlink" xlink:href="comparative_cytogenetics-16-4-211_article-90558__-g010.jpg" position="float" orientation="portrait" xlink:type="simple" id="oo_769926.jpg"><uri content-type="original_file" xlink:type="simple">https://binary.pensoft.net/fig/769926</uri></graphic></fig><p><bold>Females.</bold> Forewing length 15.8–17.5 mm. <bold><italic>Upperside</italic></bold>: ground colour as in males, but lighter dark brown and without sex brand and scaletuft. Fringe greyish brown. <bold><italic>Underside</italic></bold>: ground colour and general design as in males but fringes lighter-coloured. Greenish blue basal suffusion almost invisible. White streak on hindwing underside mostly absent (Fig. <xref ref-type="fig" rid="F7">7j, k</xref>). If present, it demonstrates a variable level of reduction.</p></tp:treatment-sec><tp:treatment-sec sec-type="Life history" id="SECID0ESNAK"><title>Life history.</title><p><italic><tp:taxon-name><tp:taxon-name-part taxon-name-part-type="genus" reg="Polyommatus">Polyommatus</tp:taxon-name-part><tp:taxon-name-part taxon-name-part-type="species" reg="lurae">lurae</tp:taxon-name-part></tp:taxon-name></italic> inhabits xerothermic and xeromontane ophiolitic habitats. While in some of the localities the soil can be mixed with a minor degree of a calcareous component, <italic><tp:taxon-name><tp:taxon-name-part taxon-name-part-type="genus" reg="Polyommatus">P.</tp:taxon-name-part><tp:taxon-name-part taxon-name-part-type="species" reg="lurae">lurae</tp:taxon-name-part></tp:taxon-name></italic> was never found at pure calcareous biotopes. Indeed, at such localities only <italic><tp:taxon-name><tp:taxon-name-part taxon-name-part-type="genus" reg="Polyommatus">P.</tp:taxon-name-part><tp:taxon-name-part taxon-name-part-type="species" reg="orphicus">orphicus</tp:taxon-name-part></tp:taxon-name></italic> was found, together with <italic><tp:taxon-name><tp:taxon-name-part taxon-name-part-type="genus" reg="Polyommatus">P.</tp:taxon-name-part><tp:taxon-name-part taxon-name-part-type="species" reg="ripartii">ripartii</tp:taxon-name-part></tp:taxon-name></italic>, which is in agreement with the original description of these species (Kolev, 2005). The vegetation of the type locality is sparse and dominated by low-growing grasses and flowering plants identified as <italic><tp:taxon-name><tp:taxon-name-part taxon-name-part-type="genus" reg="Artemisia">Artemisia</tp:taxon-name-part><tp:taxon-name-part taxon-name-part-type="species" reg="alba">alba</tp:taxon-name-part></tp:taxon-name></italic> Turra and <italic><tp:taxon-name><tp:taxon-name-part taxon-name-part-type="genus" reg="Satureja">Satureja</tp:taxon-name-part><tp:taxon-name-part taxon-name-part-type="species" reg="montana">montana</tp:taxon-name-part></tp:taxon-name></italic> Linnaeus. Besides, other xerophilous species were observed, including scattered <italic><tp:taxon-name><tp:taxon-name-part taxon-name-part-type="genus" reg="Juniperus">Juniperus</tp:taxon-name-part></tp:taxon-name></italic> bushes and low <italic><tp:taxon-name><tp:taxon-name-part taxon-name-part-type="genus" reg="Pinus">Pinus</tp:taxon-name-part><tp:taxon-name-part taxon-name-part-type="species" reg="nigra">nigra</tp:taxon-name-part></tp:taxon-name></italic> trees (Fig. <xref ref-type="fig" rid="F1">1d</xref>). In all known localities <italic><tp:taxon-name><tp:taxon-name-part taxon-name-part-type="genus" reg="Polyommatus">P.</tp:taxon-name-part><tp:taxon-name-part taxon-name-part-type="species" reg="lurae">lurae</tp:taxon-name-part></tp:taxon-name></italic> is syntopic with <italic><tp:taxon-name><tp:taxon-name-part taxon-name-part-type="genus" reg="Polyommatus">P.</tp:taxon-name-part><tp:taxon-name-part taxon-name-part-type="species" reg="ripartii">ripartii</tp:taxon-name-part></tp:taxon-name></italic>, a species widespread in the Balkans, although especially abundant in calcareous habitats (pers. obs. L. Parmentier).</p></tp:treatment-sec><tp:treatment-sec sec-type="distribution" id="SECID0EXTAK"><title>Distribution and biotope.</title><p>The three known localities of <italic><tp:taxon-name><tp:taxon-name-part taxon-name-part-type="genus" reg="Polyommatus">P.</tp:taxon-name-part><tp:taxon-name-part taxon-name-part-type="species" reg="lurae">lurae</tp:taxon-name-part></tp:taxon-name></italic> (including the type locality) are situated in the Lurë region, in the vicinity of the National Park (Parku Kombëtar Lurë-Mali i Dejës), North of the village Cidhën, along a North-Southern orientated mountain ridge and gorge at altitudes between 950 and 1.600 m (Fig. <xref ref-type="fig" rid="F9">9a</xref>). The habitats are all situated within ophiolitic soil substrates (in some localities these substrates are slightly intermixed with a minor amount of lighter karst substrate), which are not rare in some parts of Albania. In these typical ophiolitic soil substrates the presumed host plants of the genus <italic><tp:taxon-name><tp:taxon-name-part taxon-name-part-type="genus" reg="Onobrychis">Onobrychis</tp:taxon-name-part></tp:taxon-name></italic> were observed (Fig. <xref ref-type="fig" rid="F1">1e, f</xref>). However, there are as yet no observations regarding the first stages of this taxon and the larval host plant is unconfirmed.</p><p>The aforementioned ophiolitic substrates can be found in a discontinuous range from Southern Albania (Provinces Korcë, Qukës) up to the Northern part of the country (provinces Dibër, Kukës). Within Europe these rather rare substrates are present mostly in Albania, while neighbouring countries of North Macedonia and Kosovo contain them to a minor degree. Thus, it is not impossible that the species is also present in other ophiolitic habitats where the presumed host plant is growing. Collection material from another locality in Voskopojë (Korçë prov.), situated more South, also harbouring typical dark ophiolitic soils was studied. In this locality, a single specimen (RVcoll14B767) genetically attributable to <italic><tp:taxon-name><tp:taxon-name-part taxon-name-part-type="genus" reg="Polyommatus">P.</tp:taxon-name-part><tp:taxon-name-part taxon-name-part-type="species" reg="lurae">lurae</tp:taxon-name-part></tp:taxon-name></italic> was found by Sylvain Cuvelier and Morten Mølgaard, but it is not included in the type series because of the lack of karyological data and morphometrics. Additional specimens from this locality could not be found even after thorough explorations in 2018 and 2022, while only <italic><tp:taxon-name><tp:taxon-name-part taxon-name-part-type="genus" reg="Polyommatus">P.</tp:taxon-name-part><tp:taxon-name-part taxon-name-part-type="species" reg="ripartii">ripartii</tp:taxon-name-part></tp:taxon-name></italic> could be confirmed.</p></tp:treatment-sec><tp:treatment-sec sec-type="Differential diagnosis" id="SECID0EKYAK"><title>Differential diagnosis.</title><p>From nominotypical <italic><tp:taxon-name><tp:taxon-name-part taxon-name-part-type="genus" reg="Polyommatus">P.</tp:taxon-name-part><tp:taxon-name-part taxon-name-part-type="species" reg="orphicus">orphicus</tp:taxon-name-part></tp:taxon-name></italic> the new taxon is generally distinguished by the strong reduction of a white postdiscal streak on the forewing underside, a darker colour of the upperside and underside wing, lack of wing reflectance, and less contrasting veins on the upperside. Its karyotype is different by at least one fixed chromosome fission (n=41–42) and its <italic><abbrev xmlns:xlink="http://www.w3.org/1999/xlink" xlink:title="cytochrome c oxidase subunit" id="ABBRID0EXZAK" xlink:type="simple">COI</abbrev></italic> barcode. From <italic><tp:taxon-name><tp:taxon-name-part taxon-name-part-type="genus" reg="Polyommatus">P.</tp:taxon-name-part><tp:taxon-name-part taxon-name-part-type="species" reg="aroaniensis">aroaniensis</tp:taxon-name-part></tp:taxon-name></italic>, which is the most similar taxon externally, fresh individuals of the new taxon are distinguished by the constant presence of a typical dark ground colour of both veins and intervein space of dorsal wing sides and a generally darker colour of the upperside and underside wing (while in <italic><tp:taxon-name><tp:taxon-name-part taxon-name-part-type="genus" reg="Polyommatus"/><tp:taxon-name-part taxon-name-part-type="species" reg="aroaniensis">aroaniensis</tp:taxon-name-part></tp:taxon-name></italic> a warm reddish brown colour is typical). However, worn individuals may be indistinguishable externally, while they still can be identified by karyotype (n=48) and by the <italic><abbrev xmlns:xlink="http://www.w3.org/1999/xlink" xlink:title="cytochrome c oxidase subunit" id="ABBRID0EV2AK" xlink:type="simple">COI</abbrev></italic> barcode. In the case of <italic><tp:taxon-name><tp:taxon-name-part taxon-name-part-type="genus" reg="Polyommatus">P.</tp:taxon-name-part><tp:taxon-name-part taxon-name-part-type="species" reg="lurae">lurae</tp:taxon-name-part></tp:taxon-name></italic>, its dark habitus is linked to its typical environment with dark ophiolites, while the taxa <italic><tp:taxon-name><tp:taxon-name-part taxon-name-part-type="genus" reg="Polyommatus">P.</tp:taxon-name-part><tp:taxon-name-part taxon-name-part-type="species" reg="orphicus">orphicus</tp:taxon-name-part></tp:taxon-name></italic> and <italic><tp:taxon-name><tp:taxon-name-part taxon-name-part-type="genus" reg="Polyommatus">P.</tp:taxon-name-part><tp:taxon-name-part taxon-name-part-type="species" reg="aroaniensis">aroaniensis</tp:taxon-name-part></tp:taxon-name></italic> are generally found in biotopes with paler karst soil substrate. From the sympatric and syntopic <italic><tp:taxon-name><tp:taxon-name-part taxon-name-part-type="genus" reg="Polyommatus">P.</tp:taxon-name-part><tp:taxon-name-part taxon-name-part-type="species" reg="ripartii">ripartii</tp:taxon-name-part></tp:taxon-name></italic>, the new taxon is more easily distinguished by the absence of a white postdiscal streak on the forewing underside and, on average, a more reduced appearance of postdiscal spots, and on the upperside the veins are less pronounced and of a similar tone than the paler ground colour. This may be useful for discriminating even slightly worn individuals of the two taxa, while worn individuals are mostly indistinguishable externally. Yet, its karyotype (n=90) and <italic><abbrev xmlns:xlink="http://www.w3.org/1999/xlink" xlink:title="cytochrome c oxidase subunit" id="ABBRID0E35AK" xlink:type="simple">COI</abbrev></italic> barcode are strongly different. <italic><tp:taxon-name><tp:taxon-name-part taxon-name-part-type="genus" reg="Polyommatus">P.</tp:taxon-name-part><tp:taxon-name-part taxon-name-part-type="species" reg="admetus">admetus</tp:taxon-name-part></tp:taxon-name></italic> has not been observed on the same biotopes and thus the new taxon could be separated geographically. Besides, <italic><tp:taxon-name><tp:taxon-name-part taxon-name-part-type="genus" reg="Polyommatus">P.</tp:taxon-name-part><tp:taxon-name-part taxon-name-part-type="species" reg="admetus">admetus</tp:taxon-name-part></tp:taxon-name></italic> has a very distinct appearance by especially its strongly marked underside (with a double row of small dots on the marginal to submarginal zone of the underside hindwings, a trait that is lacking in the aforementioned species.</p></tp:treatment-sec><tp:treatment-sec sec-type="etymology" id="SECID0EIABK"><title>Etymology.</title><p>Derivatio nominis.</p><p>The adjective <italic><tp:taxon-name><tp:taxon-name-part taxon-name-part-type="genus" reg="Polyommatus"/><tp:taxon-name-part taxon-name-part-type="species" reg="lurae">lurae</tp:taxon-name-part></tp:taxon-name></italic> has two meanings: “ascribed to Lurë” and “surviving attacks of congeners”. First, the species name is deducted from the Albanian “Lurë region, where the type locality lies, and referring to the old village Lurë e Vjetër situated in central-Eastern Albania (Dibër province). The name alludes to the fascinating history of the old Lurë village: during the Ottoman war, the village was asked 300 women by the enemies. Armed men, disguised with the <italic>duvak</italic>, the traditional red bridal veil, were sent instead on horseback to the Ottoman camp. As a result, the Ottomans were taken by surprise and the Lura tribe eventually won the battle. Also, this second meaning seems adequate for the taxon <italic><tp:taxon-name><tp:taxon-name-part taxon-name-part-type="genus" reg="Polyommatus"/><tp:taxon-name-part taxon-name-part-type="species" reg="lurae">lurae</tp:taxon-name-part></tp:taxon-name></italic>: this species likely experienced periods of close contact with congener species more largely distributed in the Balkans, as is the case at present, but nevertheless has been able to avoid complete admixture and still survives in its unique ophiolitic biotope.</p></tp:treatment-sec><tp:treatment-sec><!--Section generated to contain objects referenced in tp:taxon-treatment.--><fig id="F8" position="float" orientation="portrait"><object-id xmlns:xlink="http://www.w3.org/1999/xlink" content-type="arpha" xlink:type="simple">109D9E70-9721-5A6C-9335-A7E0F915555F</object-id><label>Figure 8.</label><caption><p>The colouration and wing pattern of <italic><tp:taxon-name><tp:taxon-name-part taxon-name-part-type="genus" reg="Polyommatus">P.</tp:taxon-name-part><tp:taxon-name-part taxon-name-part-type="species" reg="lurae">lurae</tp:taxon-name-part></tp:taxon-name></italic> sp. nov, <italic><tp:taxon-name><tp:taxon-name-part taxon-name-part-type="genus" reg="Polyommatus">P.</tp:taxon-name-part><tp:taxon-name-part taxon-name-part-type="species" reg="orphicus">orphicus</tp:taxon-name-part></tp:taxon-name></italic> and <italic><tp:taxon-name><tp:taxon-name-part taxon-name-part-type="genus" reg="Polyommatus">P.</tp:taxon-name-part><tp:taxon-name-part taxon-name-part-type="species" reg="ripartii">ripartii</tp:taxon-name-part></tp:taxon-name></italic>. The letters correspond to the following species (and voucher sample codes as listed in Table <xref ref-type="table" rid="T1">1</xref>): <bold>a–c</bold><italic><tp:taxon-name><tp:taxon-name-part taxon-name-part-type="genus" reg="Polyommatus">P.</tp:taxon-name-part><tp:taxon-name-part taxon-name-part-type="species" reg="lurae">lurae</tp:taxon-name-part></tp:taxon-name></italic> sp. nov <bold>HT male</bold> (18-115-K71) <bold>d, f</bold><italic><tp:taxon-name><tp:taxon-name-part taxon-name-part-type="genus" reg="Polyommatus">P.</tp:taxon-name-part><tp:taxon-name-part taxon-name-part-type="species" reg="lurae">lurae</tp:taxon-name-part></tp:taxon-name></italic> × <italic><tp:taxon-name><tp:taxon-name-part taxon-name-part-type="genus" reg="Polyommatus">P.</tp:taxon-name-part><tp:taxon-name-part taxon-name-part-type="species" reg="orphicus">orphicus</tp:taxon-name-part></tp:taxon-name></italic> putative hybrid (17-94-3) <bold>g, i</bold><italic><tp:taxon-name><tp:taxon-name-part taxon-name-part-type="genus" reg="Polyommatus">P.</tp:taxon-name-part><tp:taxon-name-part taxon-name-part-type="species" reg="orphicus">orphicus</tp:taxon-name-part></tp:taxon-name></italic> (18-115-K76) <bold>j, k PT female</bold> (18-116-K77) <bold>l, m</bold><italic><tp:taxon-name><tp:taxon-name-part taxon-name-part-type="genus" reg="Polyommatus">P.</tp:taxon-name-part><tp:taxon-name-part taxon-name-part-type="species" reg="lurae">lurae</tp:taxon-name-part></tp:taxon-name></italic><bold>PT</bold> (18-116-X100) <bold>n–o</bold><italic><tp:taxon-name><tp:taxon-name-part taxon-name-part-type="genus" reg="Polyommatus">P.</tp:taxon-name-part><tp:taxon-name-part taxon-name-part-type="species" reg="ripartii">ripartii</tp:taxon-name-part></tp:taxon-name></italic> (same collecting data as 18-115-K76). Pictures of <bold>c, f, i</bold> were taken in natural sunlight but with same position as morphometric analysis (see in M&amp;M section); Notice the differences in reflectance on dorsal wings in the postdiscal zone which is circled and indicated by arrow. Scale bar: 10 mm.</p></caption><graphic xmlns:xlink="http://www.w3.org/1999/xlink" xlink:href="comparative_cytogenetics-16-4-211_article-90558__-g008.jpg" position="float" orientation="portrait" xlink:type="simple" id="oo_769924.jpg"><uri content-type="original_file" xlink:type="simple">https://binary.pensoft.net/fig/769924</uri></graphic></fig><table-wrap id="T1" position="float" orientation="portrait"><label>Table 1.</label><caption><p>List of the studied samples of brown <tp:taxon-name><tp:taxon-name-part taxon-name-part-type="genus" reg="Polyommatus">Polyommatus</tp:taxon-name-part> (<tp:taxon-name-part taxon-name-part-type="subgenus" reg="Agrodiaetus">Agrodiaetus</tp:taxon-name-part>)</tp:taxon-name> from Albania.</p></caption><table id="TID0EL2AI" rules="all"><tbody><tr><th rowspan="1" colspan="1">GenBank nr <italic><abbrev xmlns:xlink="http://www.w3.org/1999/xlink" xlink:title="cytochrome c oxidase subunit" id="ABBRID0EUHAG" xlink:type="simple">COI</abbrev></italic> barcode</th><th rowspan="1" colspan="1">GenBank nr ITS2</th><th rowspan="1" colspan="1">LPA coll code</th><th rowspan="1" colspan="1">RV coll code</th><th rowspan="1" colspan="1">Karyo–type ID</th><th rowspan="1" colspan="1">Species</th><th rowspan="1" colspan="1">Sex</th><th rowspan="1" colspan="1">Chromo–some number</th><th rowspan="1" colspan="1">Mt haplo-group (lineage)</th><th rowspan="1" colspan="1">Locality</th><th rowspan="1" colspan="1">Remark biotope: soil type</th></tr><tr><td rowspan="1" colspan="1" style="color: #58585b">
                  <ext-link xmlns:xlink="http://www.w3.org/1999/xlink" ext-link-type="gen" xlink:href="ON715909" xlink:type="simple">ON715909</ext-link>
                </td><td rowspan="1" colspan="1">–</td><td rowspan="1" colspan="1">17-70-01</td><td rowspan="1" colspan="1">17E536</td><td rowspan="1" colspan="1">–</td><td rowspan="1" colspan="1">
                  <italic>
                    <tp:taxon-name><tp:taxon-name-part taxon-name-part-type="genus" reg="Polyommatus">P.</tp:taxon-name-part><tp:taxon-name-part taxon-name-part-type="species" reg="orphicus">orphicus</tp:taxon-name-part></tp:taxon-name>
                  </italic>
                </td><td rowspan="1" colspan="1">F</td><td rowspan="1" colspan="1">–</td><td rowspan="1" colspan="1"><italic>orph</italic>2</td><td rowspan="1" colspan="1">Valikardhë region, Zerqan</td><td rowspan="1" colspan="1">Pure karst soil</td></tr><tr><td rowspan="1" colspan="1" style="color: #58585b">
                  <ext-link xmlns:xlink="http://www.w3.org/1999/xlink" ext-link-type="gen" xlink:href="ON715910" xlink:type="simple">ON715910</ext-link>
                </td><td rowspan="1" colspan="1">–</td><td rowspan="1" colspan="1">17-70-02</td><td rowspan="1" colspan="1">17F269</td><td rowspan="1" colspan="1">–</td><td rowspan="1" colspan="1">
                  <italic>
                    <tp:taxon-name><tp:taxon-name-part taxon-name-part-type="genus" reg="Polyommatus">P.</tp:taxon-name-part><tp:taxon-name-part taxon-name-part-type="species" reg="orphicus">orphicus</tp:taxon-name-part></tp:taxon-name>
                  </italic>
                </td><td rowspan="1" colspan="1">M</td><td rowspan="1" colspan="1">–</td><td rowspan="1" colspan="1"><italic>orph</italic>2</td><td rowspan="1" colspan="1">Valikardhë region, Zerqan</td><td rowspan="1" colspan="1">Pure karst soil</td></tr><tr><td rowspan="1" colspan="1" style="color: #58585b">
                  <ext-link xmlns:xlink="http://www.w3.org/1999/xlink" ext-link-type="gen" xlink:href="ON715911" xlink:type="simple">ON715911</ext-link>
                </td><td rowspan="1" colspan="1" style="color: #58585b">
                  <ext-link xmlns:xlink="http://www.w3.org/1999/xlink" ext-link-type="gen" xlink:href="OP537928" xlink:type="simple">OP537928</ext-link>
                </td><td rowspan="1" colspan="1">18-70-K75</td><td rowspan="1" colspan="1">18D275</td><td rowspan="1" colspan="1">K75</td><td rowspan="1" colspan="1">
                  <italic>
                    <tp:taxon-name><tp:taxon-name-part taxon-name-part-type="genus" reg="Polyommatus">P.</tp:taxon-name-part><tp:taxon-name-part taxon-name-part-type="species" reg="orphicus">orphicus</tp:taxon-name-part></tp:taxon-name>
                  </italic>
                </td><td rowspan="1" colspan="1">M</td><td rowspan="1" colspan="1">n=42</td><td rowspan="1" colspan="1"><italic>orph</italic>2</td><td rowspan="1" colspan="1">Valikardhë region, Zerqan</td><td rowspan="1" colspan="1">Pure karst soil</td></tr><tr><td rowspan="1" colspan="1" style="color: #58585b">
                  <ext-link xmlns:xlink="http://www.w3.org/1999/xlink" ext-link-type="gen" xlink:href="ON715912" xlink:type="simple">ON715912</ext-link>
                </td><td rowspan="1" colspan="1">–</td><td rowspan="1" colspan="1">18-111-K11</td><td rowspan="1" colspan="1">18D211</td><td rowspan="1" colspan="1">–</td><td rowspan="1" colspan="1">
                  <italic>
                    <tp:taxon-name><tp:taxon-name-part taxon-name-part-type="genus" reg="Polyommatus">P.</tp:taxon-name-part><tp:taxon-name-part taxon-name-part-type="species" reg="orphicus">orphicus</tp:taxon-name-part></tp:taxon-name>
                  </italic>
                </td><td rowspan="1" colspan="1">M</td><td rowspan="1" colspan="1">–</td><td rowspan="1" colspan="1"><italic>orph</italic>2</td><td rowspan="1" colspan="1">Valikardhë</td><td rowspan="1" colspan="1">Pure karst soil</td></tr><tr><td rowspan="1" colspan="1" style="color: #58585b">
                  <ext-link xmlns:xlink="http://www.w3.org/1999/xlink" ext-link-type="gen" xlink:href="ON715913" xlink:type="simple">ON715913</ext-link>
                </td><td rowspan="1" colspan="1">–</td><td rowspan="1" colspan="1">18-111-K48</td><td rowspan="1" colspan="1">18D248</td><td rowspan="1" colspan="1">–</td><td rowspan="1" colspan="1">
                  <italic>
                    <tp:taxon-name><tp:taxon-name-part taxon-name-part-type="genus" reg="Polyommatus">P.</tp:taxon-name-part><tp:taxon-name-part taxon-name-part-type="species" reg="orphicus">orphicus</tp:taxon-name-part></tp:taxon-name>
                  </italic>
                </td><td rowspan="1" colspan="1">M</td><td rowspan="1" colspan="1">–</td><td rowspan="1" colspan="1"><italic>orph</italic>2</td><td rowspan="1" colspan="1">Valikardhë</td><td rowspan="1" colspan="1">Pure karst soil</td></tr><tr><td rowspan="1" colspan="1" style="color: #58585b">
                  <ext-link xmlns:xlink="http://www.w3.org/1999/xlink" ext-link-type="gen" xlink:href="ON715914" xlink:type="simple">ON715914</ext-link>
                </td><td rowspan="1" colspan="1">–</td><td rowspan="1" colspan="1">18-111-K18</td><td rowspan="1" colspan="1">18D218</td><td rowspan="1" colspan="1">–</td><td rowspan="1" colspan="1">
                  <italic>
                    <tp:taxon-name><tp:taxon-name-part taxon-name-part-type="genus" reg="Polyommatus">P.</tp:taxon-name-part><tp:taxon-name-part taxon-name-part-type="species" reg="orphicus">orphicus</tp:taxon-name-part></tp:taxon-name>
                  </italic>
                </td><td rowspan="1" colspan="1">M</td><td rowspan="1" colspan="1">–</td><td rowspan="1" colspan="1"><italic>orph</italic>2</td><td rowspan="1" colspan="1">Valikardhë</td><td rowspan="1" colspan="1">Pure karst soil</td></tr><tr><td rowspan="1" colspan="1" style="color: #58585b">
                  <ext-link xmlns:xlink="http://www.w3.org/1999/xlink" ext-link-type="gen" xlink:href="ON715915" xlink:type="simple">ON715915</ext-link>
                </td><td rowspan="1" colspan="1">–</td><td rowspan="1" colspan="1">18-111-K93</td><td rowspan="1" colspan="1">18D293</td><td rowspan="1" colspan="1">–</td><td rowspan="1" colspan="1">
                  <italic>
                    <tp:taxon-name><tp:taxon-name-part taxon-name-part-type="genus" reg="Polyommatus">P.</tp:taxon-name-part><tp:taxon-name-part taxon-name-part-type="species" reg="orphicus">orphicus</tp:taxon-name-part></tp:taxon-name>
                  </italic>
                </td><td rowspan="1" colspan="1">M</td><td rowspan="1" colspan="1">–</td><td rowspan="1" colspan="1"><italic>orph</italic>2</td><td rowspan="1" colspan="1">Valikardhë</td><td rowspan="1" colspan="1">Pure karst soil</td></tr><tr><td rowspan="1" colspan="1" style="color: #58585b">
                  <ext-link xmlns:xlink="http://www.w3.org/1999/xlink" ext-link-type="gen" xlink:href="ON715916" xlink:type="simple">ON715916</ext-link>
                </td><td rowspan="1" colspan="1">–</td><td rowspan="1" colspan="1">18-111-K94</td><td rowspan="1" colspan="1">18D294</td><td rowspan="1" colspan="1">–</td><td rowspan="1" colspan="1">
                  <italic>
                    <tp:taxon-name><tp:taxon-name-part taxon-name-part-type="genus" reg="Polyommatus">P.</tp:taxon-name-part><tp:taxon-name-part taxon-name-part-type="species" reg="orphicus">orphicus</tp:taxon-name-part></tp:taxon-name>
                  </italic>
                </td><td rowspan="1" colspan="1">F</td><td rowspan="1" colspan="1">–</td><td rowspan="1" colspan="1"><italic>orph</italic>2</td><td rowspan="1" colspan="1">Valikardhë</td><td rowspan="1" colspan="1">Pure karst soil</td></tr><tr><td rowspan="1" colspan="1" style="color: #58585b">
                  <ext-link xmlns:xlink="http://www.w3.org/1999/xlink" ext-link-type="gen" xlink:href="ON715917" xlink:type="simple">ON715917</ext-link>
                </td><td rowspan="1" colspan="1">–</td><td rowspan="1" colspan="1">18-111-K95</td><td rowspan="1" colspan="1">18D295</td><td rowspan="1" colspan="1">–</td><td rowspan="1" colspan="1">
                  <italic>
                    <tp:taxon-name><tp:taxon-name-part taxon-name-part-type="genus" reg="Polyommatus">P.</tp:taxon-name-part><tp:taxon-name-part taxon-name-part-type="species" reg="orphicus">orphicus</tp:taxon-name-part></tp:taxon-name>
                  </italic>
                </td><td rowspan="1" colspan="1">F</td><td rowspan="1" colspan="1">–</td><td rowspan="1" colspan="1"><italic>orph</italic>2</td><td rowspan="1" colspan="1">Valikardhë</td><td rowspan="1" colspan="1">Pure karst soil</td></tr><tr><td rowspan="1" colspan="1" style="color: #58585b">
                  <ext-link xmlns:xlink="http://www.w3.org/1999/xlink" ext-link-type="gen" xlink:href="ON715918" xlink:type="simple">ON715918</ext-link>
                </td><td rowspan="1" colspan="1">–</td><td rowspan="1" colspan="1">18-111-K25</td><td rowspan="1" colspan="1">18D225</td><td rowspan="1" colspan="1">–</td><td rowspan="1" colspan="1">
                  <italic>
                    <tp:taxon-name><tp:taxon-name-part taxon-name-part-type="genus" reg="Polyommatus">P.</tp:taxon-name-part><tp:taxon-name-part taxon-name-part-type="species" reg="orphicus">orphicus</tp:taxon-name-part></tp:taxon-name>
                  </italic>
                </td><td rowspan="1" colspan="1">M</td><td rowspan="1" colspan="1">–</td><td rowspan="1" colspan="1"><italic>orph</italic>2</td><td rowspan="1" colspan="1">Valikardhë</td><td rowspan="1" colspan="1">Pure karst soil</td></tr><tr><td rowspan="1" colspan="1" style="color: #58585b">
                  <ext-link xmlns:xlink="http://www.w3.org/1999/xlink" ext-link-type="gen" xlink:href="ON715919" xlink:type="simple">ON715919</ext-link>
                </td><td rowspan="1" colspan="1" style="color: #58585b">
                  <ext-link xmlns:xlink="http://www.w3.org/1999/xlink" ext-link-type="gen" xlink:href="OP537929" xlink:type="simple">OP537929</ext-link>
                </td><td rowspan="1" colspan="1">18-111-K78</td><td rowspan="1" colspan="1">18D278</td><td rowspan="1" colspan="1">–</td><td rowspan="1" colspan="1">
                  <italic>
                    <tp:taxon-name><tp:taxon-name-part taxon-name-part-type="genus" reg="Polyommatus">P.</tp:taxon-name-part><tp:taxon-name-part taxon-name-part-type="species" reg="orphicus">orphicus</tp:taxon-name-part></tp:taxon-name>
                  </italic>
                </td><td rowspan="1" colspan="1">F</td><td rowspan="1" colspan="1">–</td><td rowspan="1" colspan="1"><italic>orph</italic>2</td><td rowspan="1" colspan="1">Valikardhë</td><td rowspan="1" colspan="1">Pure karst soil</td></tr><tr><td rowspan="1" colspan="1" style="color: #58585b">
                  <ext-link xmlns:xlink="http://www.w3.org/1999/xlink" ext-link-type="gen" xlink:href="ON715923" xlink:type="simple">ON715923</ext-link>
                </td><td rowspan="1" colspan="1">–</td><td rowspan="1" colspan="1">18-124-X103</td><td rowspan="1" colspan="1">22A030</td><td rowspan="1" colspan="1">–</td><td rowspan="1" colspan="1">
                  <italic>
                    <tp:taxon-name><tp:taxon-name-part taxon-name-part-type="genus" reg="Polyommatus">P.</tp:taxon-name-part><tp:taxon-name-part taxon-name-part-type="species" reg="orphicus">orphicus</tp:taxon-name-part></tp:taxon-name>
                  </italic>
                </td><td rowspan="1" colspan="1">M</td><td rowspan="1" colspan="1">–</td><td rowspan="1" colspan="1"><italic>orph</italic>2</td><td rowspan="1" colspan="1">Lurë region, NW of Cidhën</td><td rowspan="1" colspan="1">Pure karst soil</td></tr><tr><td rowspan="1" colspan="1" style="color: #58585b">
                  <ext-link xmlns:xlink="http://www.w3.org/1999/xlink" ext-link-type="gen" xlink:href="ON715924" xlink:type="simple">ON715924</ext-link>
                </td><td rowspan="1" colspan="1">–</td><td rowspan="1" colspan="1">18-124-X104</td><td rowspan="1" colspan="1">22A031</td><td rowspan="1" colspan="1">–</td><td rowspan="1" colspan="1">
                  <italic>
                    <tp:taxon-name><tp:taxon-name-part taxon-name-part-type="genus" reg="Polyommatus">P.</tp:taxon-name-part><tp:taxon-name-part taxon-name-part-type="species" reg="orphicus">orphicus</tp:taxon-name-part></tp:taxon-name>
                  </italic>
                </td><td rowspan="1" colspan="1">M</td><td rowspan="1" colspan="1">–</td><td rowspan="1" colspan="1"><italic>orph</italic>2</td><td rowspan="1" colspan="1">Lurë region, NW of Cidhën</td><td rowspan="1" colspan="1">Pure karst soil</td></tr><tr><td rowspan="1" colspan="1" style="color: #58585b">
                  <ext-link xmlns:xlink="http://www.w3.org/1999/xlink" ext-link-type="gen" xlink:href="ON715925" xlink:type="simple">ON715925</ext-link>
                </td><td rowspan="1" colspan="1" style="color: #58585b">
                  <ext-link xmlns:xlink="http://www.w3.org/1999/xlink" ext-link-type="gen" xlink:href="OP537930" xlink:type="simple">OP537930</ext-link>
                </td><td rowspan="1" colspan="1">18-115-K76</td><td rowspan="1" colspan="1">18D276</td><td rowspan="1" colspan="1">K76</td><td rowspan="1" colspan="1">
                  <italic>
                    <tp:taxon-name><tp:taxon-name-part taxon-name-part-type="genus" reg="Polyommatus">P.</tp:taxon-name-part><tp:taxon-name-part taxon-name-part-type="species" reg="orphicus">orphicus</tp:taxon-name-part></tp:taxon-name>
                  </italic>
                </td><td rowspan="1" colspan="1">M</td><td rowspan="1" colspan="1">n=42</td><td rowspan="1" colspan="1"><italic>orph</italic>2</td><td rowspan="1" colspan="1">Lurë region, Fushë Lurë</td><td rowspan="1" colspan="1">Valley near 2<sup>nd</sup> mountain, karst soil</td></tr><tr><td rowspan="1" colspan="1" style="color: #58585b">
                  <ext-link xmlns:xlink="http://www.w3.org/1999/xlink" ext-link-type="gen" xlink:href="ON715926" xlink:type="simple">ON715926</ext-link>
                </td><td rowspan="1" colspan="1">–</td><td rowspan="1" colspan="1">18-115-K66</td><td rowspan="1" colspan="1">18D266</td><td rowspan="1" colspan="1">–</td><td rowspan="1" colspan="1">
                  <italic>
                    <tp:taxon-name><tp:taxon-name-part taxon-name-part-type="genus" reg="Polyommatus">P.</tp:taxon-name-part><tp:taxon-name-part taxon-name-part-type="species" reg="orphicus">orphicus</tp:taxon-name-part></tp:taxon-name>
                  </italic>
                </td><td rowspan="1" colspan="1">M</td><td rowspan="1" colspan="1">–</td><td rowspan="1" colspan="1"><italic>orph</italic>2</td><td rowspan="1" colspan="1">Lurë region, Fushë Lurë</td><td rowspan="1" colspan="1">Pure karst soil</td></tr><tr><td rowspan="1" colspan="1" style="color: #58585b">
                  <ext-link xmlns:xlink="http://www.w3.org/1999/xlink" ext-link-type="gen" xlink:href="ON715927" xlink:type="simple">ON715927</ext-link>
                </td><td rowspan="1" colspan="1">–</td><td rowspan="1" colspan="1">18-115-K67</td><td rowspan="1" colspan="1">18D266</td><td rowspan="1" colspan="1">–</td><td rowspan="1" colspan="1">
                  <italic>
                    <tp:taxon-name><tp:taxon-name-part taxon-name-part-type="genus" reg="Polyommatus">P.</tp:taxon-name-part><tp:taxon-name-part taxon-name-part-type="species" reg="orphicus">orphicus</tp:taxon-name-part></tp:taxon-name>
                  </italic>
                </td><td rowspan="1" colspan="1">M</td><td rowspan="1" colspan="1">–</td><td rowspan="1" colspan="1"><italic>orph</italic>2</td><td rowspan="1" colspan="1">Lurë region, Fushë Lurë</td><td rowspan="1" colspan="1">Pure karst soil</td></tr><tr><td rowspan="1" colspan="1" style="color: #58585b">
                  <ext-link xmlns:xlink="http://www.w3.org/1999/xlink" ext-link-type="gen" xlink:href="ON715920" xlink:type="simple">ON715920</ext-link>
                </td><td rowspan="1" colspan="1">–</td><td rowspan="1" colspan="1">18-115-X97</td><td rowspan="1" colspan="1">22A024</td><td rowspan="1" colspan="1">–</td><td rowspan="1" colspan="1">
                  <italic>
                    <tp:taxon-name><tp:taxon-name-part taxon-name-part-type="genus" reg="Polyommatus">P.</tp:taxon-name-part><tp:taxon-name-part taxon-name-part-type="species" reg="orphicus">orphicus</tp:taxon-name-part></tp:taxon-name>
                  </italic>
                </td><td rowspan="1" colspan="1">M</td><td rowspan="1" colspan="1">–</td><td rowspan="1" colspan="1"><italic>orph</italic>2</td><td rowspan="1" colspan="1">Lurë region, Fushë Lurë</td><td rowspan="1" colspan="1">Mixed ophiolite/karst soil</td></tr><tr><td rowspan="1" colspan="1" style="color: #58585b">
                  <ext-link xmlns:xlink="http://www.w3.org/1999/xlink" ext-link-type="gen" xlink:href="ON715921" xlink:type="simple">ON715921</ext-link>
                </td><td rowspan="1" colspan="1">–</td><td rowspan="1" colspan="1">18-115-X101</td><td rowspan="1" colspan="1">22A026</td><td rowspan="1" colspan="1">–</td><td rowspan="1" colspan="1">
                  <italic>
                    <tp:taxon-name><tp:taxon-name-part taxon-name-part-type="genus" reg="Polyommatus">P.</tp:taxon-name-part><tp:taxon-name-part taxon-name-part-type="species" reg="orphicus">orphicus</tp:taxon-name-part></tp:taxon-name>
                  </italic>
                </td><td rowspan="1" colspan="1">M</td><td rowspan="1" colspan="1">–</td><td rowspan="1" colspan="1"><italic>orph</italic>2</td><td rowspan="1" colspan="1">Lurë region, Fushë Lurë</td><td rowspan="1" colspan="1">Mixed ophiolite/karst soil</td></tr><tr><td rowspan="1" colspan="1" style="color: #58585b">
                  <ext-link xmlns:xlink="http://www.w3.org/1999/xlink" ext-link-type="gen" xlink:href="ON715922" xlink:type="simple">ON715922</ext-link>
                </td><td rowspan="1" colspan="1">–</td><td rowspan="1" colspan="1">18-115-X102</td><td rowspan="1" colspan="1">22A029</td><td rowspan="1" colspan="1">–</td><td rowspan="1" colspan="1">
                  <italic>
                    <tp:taxon-name><tp:taxon-name-part taxon-name-part-type="genus" reg="Polyommatus">P.</tp:taxon-name-part><tp:taxon-name-part taxon-name-part-type="species" reg="orphicus">orphicus</tp:taxon-name-part></tp:taxon-name>
                  </italic>
                </td><td rowspan="1" colspan="1">F</td><td rowspan="1" colspan="1">–</td><td rowspan="1" colspan="1"><italic>orph</italic>2</td><td rowspan="1" colspan="1">Lurë region, NW of Arras</td><td rowspan="1" colspan="1">Mixed ophiolite/karst soil</td></tr><tr><td rowspan="1" colspan="1" style="color: #58585b">
                  <ext-link xmlns:xlink="http://www.w3.org/1999/xlink" ext-link-type="gen" xlink:href="ON715928" xlink:type="simple">ON715928</ext-link>
                </td><td rowspan="1" colspan="1">–</td><td rowspan="1" colspan="1">18-115-K80</td><td rowspan="1" colspan="1">18D280</td><td rowspan="1" colspan="1">K80</td><td rowspan="1" colspan="1">
                  <italic>
                    <tp:taxon-name><tp:taxon-name-part taxon-name-part-type="genus" reg="Polyommatus">P.</tp:taxon-name-part><tp:taxon-name-part taxon-name-part-type="species" reg="orphicus">orphicus</tp:taxon-name-part></tp:taxon-name>
                  </italic>
                </td><td rowspan="1" colspan="1">M</td><td rowspan="1" colspan="1">n=42</td><td rowspan="1" colspan="1"><italic>orph</italic>2</td><td rowspan="1" colspan="1">Lurë region, Fushë Lurë</td><td rowspan="1" colspan="1">Mixed ophiolite/karst soil</td></tr><tr><td rowspan="1" colspan="1" style="color: #58585b">
                  <ext-link xmlns:xlink="http://www.w3.org/1999/xlink" ext-link-type="gen" xlink:href="ON715929" xlink:type="simple">ON715929</ext-link>
                </td><td rowspan="1" colspan="1">–</td><td rowspan="1" colspan="1">18-115-K84</td><td rowspan="1" colspan="1">18D284</td><td rowspan="1" colspan="1">K84</td><td rowspan="1" colspan="1">
                  <italic>
                    <tp:taxon-name><tp:taxon-name-part taxon-name-part-type="genus" reg="Polyommatus">P.</tp:taxon-name-part><tp:taxon-name-part taxon-name-part-type="species" reg="orphicus">orphicus</tp:taxon-name-part></tp:taxon-name>
                  </italic>
                </td><td rowspan="1" colspan="1">M</td><td rowspan="1" colspan="1">n=42</td><td rowspan="1" colspan="1"><italic>orph</italic>2</td><td rowspan="1" colspan="1">Lurë region, Fushë Lurë</td><td rowspan="1" colspan="1">Mixed ophiolite/karst soil</td></tr><tr><td rowspan="1" colspan="1" style="color: #58585b">
                  <ext-link xmlns:xlink="http://www.w3.org/1999/xlink" ext-link-type="gen" xlink:href="ON715930" xlink:type="simple">ON715930</ext-link>
                </td><td rowspan="1" colspan="1" style="color: #58585b">
                  <ext-link xmlns:xlink="http://www.w3.org/1999/xlink" ext-link-type="gen" xlink:href="OP537931" xlink:type="simple">OP537931</ext-link>
                </td><td rowspan="1" colspan="1">18-115-K85</td><td rowspan="1" colspan="1">18D285</td><td rowspan="1" colspan="1">K85</td><td rowspan="1" colspan="1">
                  <italic>
                    <tp:taxon-name><tp:taxon-name-part taxon-name-part-type="genus" reg="Polyommatus">P.</tp:taxon-name-part><tp:taxon-name-part taxon-name-part-type="species" reg="orphicus">orphicus</tp:taxon-name-part></tp:taxon-name>
                  </italic>
                </td><td rowspan="1" colspan="1">M</td><td rowspan="1" colspan="1">n=42</td><td rowspan="1" colspan="1"><italic>orph</italic>2</td><td rowspan="1" colspan="1">Lurë region, Fushë Lurë</td><td rowspan="1" colspan="1">Mixed ophiolite/karst soil</td></tr><tr><td rowspan="1" colspan="1" style="color: #58585b">
                  <ext-link xmlns:xlink="http://www.w3.org/1999/xlink" ext-link-type="gen" xlink:href="ON715905" xlink:type="simple">ON715905</ext-link>
                </td><td rowspan="1" colspan="1">–</td><td rowspan="1" colspan="1">17-94-3</td><td rowspan="1" colspan="1">17E542</td><td rowspan="1" colspan="1">2017–03</td><td rowspan="1" colspan="1"><tp:taxon-name><tp:taxon-name-part taxon-name-part-type="genus" reg="Polyommatus">P.</tp:taxon-name-part><tp:taxon-name-part taxon-name-part-type="species" reg="lurae">lurae</tp:taxon-name-part><tp:taxon-name-part taxon-name-part-type="hybrid-sign">×</tp:taxon-name-part><tp:taxon-name-part taxon-name-part-type="species" reg="orphicus">orphicus</tp:taxon-name-part></tp:taxon-name> putative <bold>hybrid</bold></td><td rowspan="1" colspan="1">M</td><td rowspan="1" colspan="1">n=43, 44</td><td rowspan="1" colspan="1"><italic>orph</italic>2</td><td rowspan="1" colspan="1">Lurë region, Gurë-Lurë</td><td rowspan="1" colspan="1">Nectaring on flowers along road</td></tr><tr><td rowspan="1" colspan="1" style="color: #58585b">
                  <ext-link xmlns:xlink="http://www.w3.org/1999/xlink" ext-link-type="gen" xlink:href="ON715910" xlink:type="simple">ON715910</ext-link>
                </td><td rowspan="1" colspan="1">–</td><td rowspan="1" colspan="1">18-115-K69</td><td rowspan="1" colspan="1">18D269</td><td rowspan="1" colspan="1">K69</td><td rowspan="1" colspan="1"><tp:taxon-name><tp:taxon-name-part taxon-name-part-type="genus" reg="Polyommatus">P.</tp:taxon-name-part><tp:taxon-name-part taxon-name-part-type="species" reg="lurae">lurae</tp:taxon-name-part><tp:taxon-name-part taxon-name-part-type="hybrid-sign">×</tp:taxon-name-part><tp:taxon-name-part taxon-name-part-type="species" reg="orphicus">orphicus</tp:taxon-name-part></tp:taxon-name> putative <bold>hybrid</bold></td><td rowspan="1" colspan="1">M</td><td rowspan="1" colspan="1">n=43</td><td rowspan="1" colspan="1"><italic>orph</italic>2</td><td rowspan="1" colspan="1">Lurë region, Fushë Lurë</td><td rowspan="1" colspan="1">Mixed ophiolite/karst soil</td></tr><tr><td rowspan="1" colspan="1" style="color: #58585b">
                  <ext-link xmlns:xlink="http://www.w3.org/1999/xlink" ext-link-type="gen" xlink:href="ON715921" xlink:type="simple">ON715921</ext-link>
                </td><td rowspan="1" colspan="1">–</td><td rowspan="1" colspan="1">18-115-K83</td><td rowspan="1" colspan="1">18D283</td><td rowspan="1" colspan="1">K83</td><td rowspan="1" colspan="1"><tp:taxon-name><tp:taxon-name-part taxon-name-part-type="genus" reg="Polyommatus">P.</tp:taxon-name-part><tp:taxon-name-part taxon-name-part-type="species" reg="lurae">lurae</tp:taxon-name-part><tp:taxon-name-part taxon-name-part-type="hybrid-sign">×</tp:taxon-name-part><tp:taxon-name-part taxon-name-part-type="species" reg="orphicus">orphicus</tp:taxon-name-part></tp:taxon-name> putative <bold>hybrid</bold></td><td rowspan="1" colspan="1">M</td><td rowspan="1" colspan="1">n=43</td><td rowspan="1" colspan="1"><italic>orph</italic>2</td><td rowspan="1" colspan="1">Lurë region, Fushë Lurë</td><td rowspan="1" colspan="1">Mixed ophiolite/karst soil</td></tr><tr><td rowspan="1" colspan="1" style="color: #58585b">
                  <ext-link xmlns:xlink="http://www.w3.org/1999/xlink" ext-link-type="gen" xlink:href="ON715908" xlink:type="simple">ON715908</ext-link>
                </td><td rowspan="1" colspan="1">–</td><td rowspan="1" colspan="1">18-115-K90</td><td rowspan="1" colspan="1">18D290</td><td rowspan="1" colspan="1">K90</td><td rowspan="1" colspan="1"><tp:taxon-name><tp:taxon-name-part taxon-name-part-type="genus" reg="Polyommatus">P.</tp:taxon-name-part><tp:taxon-name-part taxon-name-part-type="species" reg="lurae">lurae</tp:taxon-name-part><tp:taxon-name-part taxon-name-part-type="hybrid-sign">×</tp:taxon-name-part><tp:taxon-name-part taxon-name-part-type="species" reg="orphicus">orphicus</tp:taxon-name-part></tp:taxon-name> putative <bold>hybrid</bold></td><td rowspan="1" colspan="1">M</td><td rowspan="1" colspan="1">n=43</td><td rowspan="1" colspan="1"><italic>orph</italic>2</td><td rowspan="1" colspan="1">Lurë region, Fushë Lurë</td><td rowspan="1" colspan="1">Mixed ophiolite/karst soil</td></tr><tr><td rowspan="1" colspan="1" style="color: #58585b">
                  <ext-link xmlns:xlink="http://www.w3.org/1999/xlink" ext-link-type="gen" xlink:href="ON715895" xlink:type="simple">ON715895</ext-link>
                </td><td rowspan="1" colspan="1">–</td><td rowspan="1" colspan="1">18-115-X98</td><td rowspan="1" colspan="1">22A025</td><td rowspan="1" colspan="1">–</td><td rowspan="1" colspan="1">
                  <italic>
                    <tp:taxon-name><tp:taxon-name-part taxon-name-part-type="genus" reg="Polyommatus">P.</tp:taxon-name-part><tp:taxon-name-part taxon-name-part-type="species" reg="lurae">lurae</tp:taxon-name-part></tp:taxon-name>
                  </italic>
                  <bold>sp. nova</bold>
                </td><td rowspan="1" colspan="1">M</td><td rowspan="1" colspan="1">–</td><td rowspan="1" colspan="1"><italic>orph</italic>2</td><td rowspan="1" colspan="1">Lurë region, Fushë Lurë</td><td rowspan="1" colspan="1">Mixed ophiolite/karst soil</td></tr><tr><td rowspan="1" colspan="1" style="color: #58585b">
                  <ext-link xmlns:xlink="http://www.w3.org/1999/xlink" ext-link-type="gen" xlink:href="ON715896" xlink:type="simple">ON715896</ext-link>
                </td><td rowspan="1" colspan="1" style="color: #58585b">
                  <ext-link xmlns:xlink="http://www.w3.org/1999/xlink" ext-link-type="gen" xlink:href="OP537924" xlink:type="simple">OP537924</ext-link>
                </td><td rowspan="1" colspan="1">18-115-K71</td><td rowspan="1" colspan="1">18D271</td><td rowspan="1" colspan="1">K71</td><td rowspan="1" colspan="1">
                  <italic>
                    <tp:taxon-name><tp:taxon-name-part taxon-name-part-type="genus" reg="Polyommatus">P.</tp:taxon-name-part><tp:taxon-name-part taxon-name-part-type="species" reg="lurae">lurae</tp:taxon-name-part></tp:taxon-name>
                  </italic>
                  <bold>sp. nova</bold>
                </td><td rowspan="1" colspan="1">M</td><td rowspan="1" colspan="1">n=41+ trivalent</td><td rowspan="1" colspan="1">
                  <italic>aroa3</italic>
                </td><td rowspan="1" colspan="1">Lurë region, Fushë Lurë to Qafa e Lura</td><td rowspan="1" colspan="1">Ophiolite soil+mixed, <bold>paratype male</bold></td></tr><tr><td rowspan="1" colspan="1" style="color: #58585b">
                  <ext-link xmlns:xlink="http://www.w3.org/1999/xlink" ext-link-type="gen" xlink:href="ON715897" xlink:type="simple">ON715897</ext-link>
                </td><td rowspan="1" colspan="1">–</td><td rowspan="1" colspan="1">18-115-K73</td><td rowspan="1" colspan="1">18D273</td><td rowspan="1" colspan="1">K73</td><td rowspan="1" colspan="1">
                  <italic>
                    <tp:taxon-name><tp:taxon-name-part taxon-name-part-type="genus" reg="Polyommatus">P.</tp:taxon-name-part><tp:taxon-name-part taxon-name-part-type="species" reg="lurae">lurae</tp:taxon-name-part></tp:taxon-name>
                  </italic>
                  <bold>sp. nova</bold>
                </td><td rowspan="1" colspan="1">M</td><td rowspan="1" colspan="1">n=42</td><td rowspan="1" colspan="1">
                  <italic>aroa3</italic>
                </td><td rowspan="1" colspan="1">Lurë region, Fushë Lurë</td><td rowspan="1" colspan="1">Mixed ophiolite/karst soil, <bold>paratype male</bold></td></tr><tr><td rowspan="1" colspan="1" style="color: #58585b">
                  <ext-link xmlns:xlink="http://www.w3.org/1999/xlink" ext-link-type="gen" xlink:href="ON715898" xlink:type="simple">ON715898</ext-link>
                </td><td rowspan="1" colspan="1" style="color: #58585b">
                  <ext-link xmlns:xlink="http://www.w3.org/1999/xlink" ext-link-type="gen" xlink:href="OP537925" xlink:type="simple">OP537925</ext-link>
                </td><td rowspan="1" colspan="1">18-116-K68</td><td rowspan="1" colspan="1">18D268</td><td rowspan="1" colspan="1">K68</td><td rowspan="1" colspan="1">
                  <italic>
                    <tp:taxon-name><tp:taxon-name-part taxon-name-part-type="genus" reg="Polyommatus">P.</tp:taxon-name-part><tp:taxon-name-part taxon-name-part-type="species" reg="lurae">lurae</tp:taxon-name-part></tp:taxon-name>
                  </italic>
                  <bold>sp. nova</bold>
                </td><td rowspan="1" colspan="1">M</td><td rowspan="1" colspan="1">n=ca.42</td><td rowspan="1" colspan="1">
                  <italic>aroa3</italic>
                </td><td rowspan="1" colspan="1">Lurë region, Qafa e Lura</td><td rowspan="1" colspan="1">Ophiolite soil, <bold>paratype male</bold></td></tr><tr><td rowspan="1" colspan="1" style="color: #58585b">
                  <ext-link xmlns:xlink="http://www.w3.org/1999/xlink" ext-link-type="gen" xlink:href="ON715899" xlink:type="simple">ON715899</ext-link>
                </td><td rowspan="1" colspan="1">–</td><td rowspan="1" colspan="1">18-116-K70</td><td rowspan="1" colspan="1">18D270</td><td rowspan="1" colspan="1">–</td><td rowspan="1" colspan="1">
                  <italic>
                    <tp:taxon-name><tp:taxon-name-part taxon-name-part-type="genus" reg="Polyommatus">P.</tp:taxon-name-part><tp:taxon-name-part taxon-name-part-type="species" reg="lurae">lurae</tp:taxon-name-part></tp:taxon-name>
                  </italic>
                  <bold>sp. nova</bold>
                </td><td rowspan="1" colspan="1">M</td><td rowspan="1" colspan="1">–</td><td rowspan="1" colspan="1">
                  <italic>aroa3</italic>
                </td><td rowspan="1" colspan="1">Lurë region, Qafa e Lura</td><td rowspan="1" colspan="1">Ophiolite soil, <bold>paratype male</bold></td></tr><tr><td rowspan="1" colspan="1" style="color: #58585b">
                  <ext-link xmlns:xlink="http://www.w3.org/1999/xlink" ext-link-type="gen" xlink:href="ON715900" xlink:type="simple">ON715900</ext-link>
                </td><td rowspan="1" colspan="1" style="color: #58585b">
                  <ext-link xmlns:xlink="http://www.w3.org/1999/xlink" ext-link-type="gen" xlink:href="OP537926" xlink:type="simple">OP537926</ext-link>
                </td><td rowspan="1" colspan="1">18-116-K77</td><td rowspan="1" colspan="1">18D277</td><td rowspan="1" colspan="1">–</td><td rowspan="1" colspan="1">
                  <italic>
                    <tp:taxon-name><tp:taxon-name-part taxon-name-part-type="genus" reg="Polyommatus">P.</tp:taxon-name-part><tp:taxon-name-part taxon-name-part-type="species" reg="lurae">lurae</tp:taxon-name-part></tp:taxon-name>
                  </italic>
                  <bold>sp. nova</bold>
                </td><td rowspan="1" colspan="1">F</td><td rowspan="1" colspan="1">–</td><td rowspan="1" colspan="1">
                  <italic>aroa3</italic>
                </td><td rowspan="1" colspan="1">Lurë region, Qafa e Lura</td><td rowspan="1" colspan="1">Ophiolite soil, <bold>paratype female</bold></td></tr><tr><td rowspan="1" colspan="1" style="color: #58585b">
                  <ext-link xmlns:xlink="http://www.w3.org/1999/xlink" ext-link-type="gen" xlink:href="ON715903" xlink:type="simple">ON715903</ext-link>
                </td><td rowspan="1" colspan="1" style="color: #58585b">
                  <ext-link xmlns:xlink="http://www.w3.org/1999/xlink" ext-link-type="gen" xlink:href="OP537927" xlink:type="simple">OP537927</ext-link>
                </td><td rowspan="1" colspan="1">18-116-K81</td><td rowspan="1" colspan="1">18D281</td><td rowspan="1" colspan="1">–</td><td rowspan="1" colspan="1">
                  <italic>
                    <tp:taxon-name><tp:taxon-name-part taxon-name-part-type="genus" reg="Polyommatus">P.</tp:taxon-name-part><tp:taxon-name-part taxon-name-part-type="species" reg="lurae">lurae</tp:taxon-name-part></tp:taxon-name>
                  </italic>
                  <bold>sp. nova</bold>
                </td><td rowspan="1" colspan="1">M</td><td rowspan="1" colspan="1">–</td><td rowspan="1" colspan="1">
                  <italic>aroa3</italic>
                </td><td rowspan="1" colspan="1">Lurë region, Qafa e Lura</td><td rowspan="1" colspan="1">Ophiolite soil, <bold>paratype male</bold></td></tr><tr><td rowspan="1" colspan="1" style="color: #58585b">
                  <ext-link xmlns:xlink="http://www.w3.org/1999/xlink" ext-link-type="gen" xlink:href="ON715901" xlink:type="simple">ON715901</ext-link>
                </td><td rowspan="1" colspan="1">–</td><td rowspan="1" colspan="1">18-116-X100</td><td rowspan="1" colspan="1">22A028</td><td rowspan="1" colspan="1">K82</td><td rowspan="1" colspan="1">
                  <italic>
                    <tp:taxon-name><tp:taxon-name-part taxon-name-part-type="genus" reg="Polyommatus">P.</tp:taxon-name-part><tp:taxon-name-part taxon-name-part-type="species" reg="lurae">lurae</tp:taxon-name-part></tp:taxon-name>
                  </italic>
                  <bold>sp. nova</bold>
                </td><td rowspan="1" colspan="1">M</td><td rowspan="1" colspan="1">n=43</td><td rowspan="1" colspan="1">
                  <italic>aroa3</italic>
                </td><td rowspan="1" colspan="1">Lurë region, Qafa e Lura</td><td rowspan="1" colspan="1">Ophiolite soil, <bold>HOLOTYPE male</bold></td></tr><tr><td rowspan="1" colspan="1" style="color: #58585b">
                  <ext-link xmlns:xlink="http://www.w3.org/1999/xlink" ext-link-type="gen" xlink:href="ON715904" xlink:type="simple">ON715904</ext-link>
                </td><td rowspan="1" colspan="1">–</td><td rowspan="1" colspan="1">18-118-K88</td><td rowspan="1" colspan="1">18D288</td><td rowspan="1" colspan="1">K88</td><td rowspan="1" colspan="1">
                  <italic>
                    <tp:taxon-name><tp:taxon-name-part taxon-name-part-type="genus" reg="Polyommatus">P.</tp:taxon-name-part><tp:taxon-name-part taxon-name-part-type="species" reg="lurae">lurae</tp:taxon-name-part></tp:taxon-name>
                  </italic>
                  <bold>sp. nova</bold>
                </td><td rowspan="1" colspan="1">M</td><td rowspan="1" colspan="1">n=42</td><td rowspan="1" colspan="1">
                  <italic>aroa3</italic>
                </td><td rowspan="1" colspan="1">Lurë region, Pregj Lurë</td><td rowspan="1" colspan="1">Ophiolites, <bold>paratype male</bold></td></tr><tr><td rowspan="1" colspan="1" style="color: #58585b">
                  <ext-link xmlns:xlink="http://www.w3.org/1999/xlink" ext-link-type="gen" xlink:href="ON715902" xlink:type="simple">ON715902</ext-link>
                </td><td rowspan="1" colspan="1">–</td><td rowspan="1" colspan="1">18-119-K79</td><td rowspan="1" colspan="1">18D279</td><td rowspan="1" colspan="1">–</td><td rowspan="1" colspan="1">
                  <italic>
                    <tp:taxon-name><tp:taxon-name-part taxon-name-part-type="genus" reg="Polyommatus">P.</tp:taxon-name-part><tp:taxon-name-part taxon-name-part-type="species" reg="lurae">lurae</tp:taxon-name-part></tp:taxon-name>
                  </italic>
                  <bold>sp. nova</bold>
                </td><td rowspan="1" colspan="1">M</td><td rowspan="1" colspan="1">–</td><td rowspan="1" colspan="1">
                  <italic>aroa3</italic>
                </td><td rowspan="1" colspan="1">Lurë region, Pregj Lurë</td><td rowspan="1" colspan="1">Ophiolites, <bold>paratype male</bold></td></tr></tbody></table></table-wrap><fig id="F4" position="float" orientation="portrait"><object-id xmlns:xlink="http://www.w3.org/1999/xlink" content-type="arpha" xlink:type="simple">B6725562-9A65-5F25-8D84-66A42E6A5BA0</object-id><label>Figure 4.</label><caption><p>Karyotypes of <italic><tp:taxon-name><tp:taxon-name-part taxon-name-part-type="genus" reg="Polyommatus">Polyommatus</tp:taxon-name-part><tp:taxon-name-part taxon-name-part-type="species" reg="orphicus">orphicus</tp:taxon-name-part></tp:taxon-name></italic> from Albania <bold>a</bold> sample K75, <abbrev xmlns:xlink="http://www.w3.org/1999/xlink" xlink:title="metaphase I" id="ABBRID0E2ECI" xlink:type="simple">MI</abbrev>, n=42 <bold>b</bold> sample K76, <abbrev xmlns:xlink="http://www.w3.org/1999/xlink" xlink:title="metaphase II" id="ABBRID0EBFCI" xlink:type="simple">MII</abbrev>, n=42 <bold>c</bold> sample K80, <abbrev xmlns:xlink="http://www.w3.org/1999/xlink" xlink:title="metaphase I" id="ABBRID0EHFCI" xlink:type="simple">MI</abbrev>, n=42. Scale bar: 10 μm.</p></caption><graphic xmlns:xlink="http://www.w3.org/1999/xlink" xlink:href="comparative_cytogenetics-16-4-211_article-90558__-g004.jpg" position="float" orientation="portrait" xlink:type="simple" id="oo_769920.jpg"><uri content-type="original_file" xlink:type="simple">https://binary.pensoft.net/fig/769920</uri></graphic></fig><fig id="F7" position="float" orientation="portrait"><object-id xmlns:xlink="http://www.w3.org/1999/xlink" content-type="arpha" xlink:type="simple">97140C2A-25CE-53B1-872B-04AB333F3172</object-id><label>Figure 7.</label><caption><p><bold>a</bold> distribution map based on literature and predictions of the anomalous blues within the <italic><tp:taxon-name><tp:taxon-name-part taxon-name-part-type="genus" reg="Polyommatus">P.</tp:taxon-name-part><tp:taxon-name-part taxon-name-part-type="species" reg="aroaniensis">aroaniensis</tp:taxon-name-part></tp:taxon-name></italic> species complex in the Balkan peninsula; colours correspond to the species in the legend; box is indicating the Lurë region in Albania <bold>b</bold> detailed map of the Lurë region with observations of <italic><tp:taxon-name><tp:taxon-name-part taxon-name-part-type="genus" reg="Polyommatus">P.</tp:taxon-name-part><tp:taxon-name-part taxon-name-part-type="species" reg="lurae">lurae</tp:taxon-name-part></tp:taxon-name></italic> sp. nov (black dots) on dark ophiolites, <italic><tp:taxon-name><tp:taxon-name-part taxon-name-part-type="genus" reg="Polyommatus">P.</tp:taxon-name-part><tp:taxon-name-part taxon-name-part-type="species" reg="orphicus">orphicus</tp:taxon-name-part></tp:taxon-name></italic> (brown dots) and putative hybrids (blue dots) in the contact zone (blue dots) and a dispersive specimen outside suitable biotope (paler blue dot).</p></caption><graphic xmlns:xlink="http://www.w3.org/1999/xlink" xlink:href="comparative_cytogenetics-16-4-211_article-90558__-g007.jpg" position="float" orientation="portrait" xlink:type="simple" id="oo_769923.jpg"><uri content-type="original_file" xlink:type="simple">https://binary.pensoft.net/fig/769923</uri></graphic></fig><fig id="F1" position="float" orientation="portrait"><object-id xmlns:xlink="http://www.w3.org/1999/xlink" content-type="arpha" xlink:type="simple">EEFB3800-28AA-5D22-86F2-01A03A9B153F</object-id><label>Figure 1.</label><caption><p>Biotope and specimens in their natural biotopes at the Lurë region <bold>a</bold><italic><tp:taxon-name><tp:taxon-name-part taxon-name-part-type="genus" reg="Polyommatus">P.</tp:taxon-name-part><tp:taxon-name-part taxon-name-part-type="species" reg="lurae">lurae</tp:taxon-name-part></tp:taxon-name></italic> sp. nov uns. (sample code 18-115-K71), Albania, Dibër prov., Lurë region, 24.VII.2018 in its biotope <bold>b</bold><italic><tp:taxon-name><tp:taxon-name-part taxon-name-part-type="genus" reg="Polyommatus">P.</tp:taxon-name-part><tp:taxon-name-part taxon-name-part-type="species" reg="lurae">lurae</tp:taxon-name-part></tp:taxon-name></italic> sp. nov ups., same specimen <bold>c</bold> Albanian <italic><tp:taxon-name><tp:taxon-name-part taxon-name-part-type="genus" reg="Polyommatus">P.</tp:taxon-name-part><tp:taxon-name-part taxon-name-part-type="species" reg="orphicus">orphicus</tp:taxon-name-part></tp:taxon-name></italic> (sample code 18-124-X103) in its biotope on Karst substrate, Dibër prov., Lurë region, 25.VII.2018, NW of Cidhën village <bold>d</bold> typical biotope of <italic><tp:taxon-name><tp:taxon-name-part taxon-name-part-type="genus" reg="Polyommatus">P.</tp:taxon-name-part><tp:taxon-name-part taxon-name-part-type="species" reg="lurae">lurae</tp:taxon-name-part></tp:taxon-name></italic> with dark ophiolitic soil substrate <bold>e, f</bold><italic><tp:taxon-name><tp:taxon-name-part taxon-name-part-type="genus" reg="Onobrychis">Onobrychis</tp:taxon-name-part><tp:taxon-name-part taxon-name-part-type="species" reg="alba">alba</tp:taxon-name-part></tp:taxon-name></italic>, host plant for <tp:taxon-name><tp:taxon-name-part taxon-name-part-type="genus" reg="Polyommatus">Polyommatus</tp:taxon-name-part> (<tp:taxon-name-part taxon-name-part-type="subgenus" reg="Agrodiaetus">Agrodiaetus</tp:taxon-name-part>)</tp:taxon-name> sp., growing in ophiolitic soil substrate.</p></caption><graphic xmlns:xlink="http://www.w3.org/1999/xlink" xlink:href="comparative_cytogenetics-16-4-211_article-90558__-g001.jpg" position="float" orientation="portrait" xlink:type="simple" id="oo_769917.jpg"><uri content-type="original_file" xlink:type="simple">https://binary.pensoft.net/fig/769917</uri></graphic></fig><fig id="F9" position="float" orientation="portrait"><object-id xmlns:xlink="http://www.w3.org/1999/xlink" content-type="arpha" xlink:type="simple">62859F29-2FBD-5B66-B6F1-0D517E4C0B9A</object-id><label>Figure 9.</label><caption><p>NMDS plot representing the morphometric analysis of dorsal male wings reflectance measurements of <italic><tp:taxon-name><tp:taxon-name-part taxon-name-part-type="genus" reg="Polyommatus">P.</tp:taxon-name-part><tp:taxon-name-part taxon-name-part-type="species" reg="orphicus">orphicus</tp:taxon-name-part></tp:taxon-name></italic> (orange dots) and <italic><tp:taxon-name><tp:taxon-name-part taxon-name-part-type="genus" reg="Polyommatus">P.</tp:taxon-name-part><tp:taxon-name-part taxon-name-part-type="species" reg="lurae">lurae</tp:taxon-name-part></tp:taxon-name></italic> sp. nov (black dots). Stress = 0.02; specimens indicated in blue are potential <italic><tp:taxon-name><tp:taxon-name-part taxon-name-part-type="genus" reg="Polyommatus">P.</tp:taxon-name-part><tp:taxon-name-part taxon-name-part-type="species" reg="lurae">lurae</tp:taxon-name-part></tp:taxon-name></italic> × <italic><tp:taxon-name><tp:taxon-name-part taxon-name-part-type="genus" reg="Polyommatus">P.</tp:taxon-name-part><tp:taxon-name-part taxon-name-part-type="species" reg="orphicus">orphicus</tp:taxon-name-part></tp:taxon-name></italic> hybrids collected in the contact zone and showed intermediate wing reflectance. Different symbols represent collection sites of three studied habitat with different substrate types (ophiolitic, karst, mixed). Ellipses represent 95% confidence intervals of specimen groups ‘<tp:taxon-name><tp:taxon-name-part taxon-name-part-type="genus" reg="Polyommatus"/><tp:taxon-name-part taxon-name-part-type="species" reg="orphicus">orphicus</tp:taxon-name-part></tp:taxon-name>’, ‘<tp:taxon-name><tp:taxon-name-part taxon-name-part-type="genus" reg="Polyommatus"/><tp:taxon-name-part taxon-name-part-type="species" reg="lurae">lurae</tp:taxon-name-part></tp:taxon-name>’ and ‘hybrid’.</p></caption><graphic xmlns:xlink="http://www.w3.org/1999/xlink" xlink:href="comparative_cytogenetics-16-4-211_article-90558__-g009.jpg" position="float" orientation="portrait" xlink:type="simple" id="oo_769925.jpg"><uri content-type="original_file" xlink:type="simple">https://binary.pensoft.net/fig/769925</uri></graphic></fig></tp:treatment-sec><ref-list><ref id="B40"><mixed-citation xmlns:xlink="http://www.w3.org/1999/xlink" xlink:type="simple"><person-group><name name-style="western"><surname>Misja</surname><given-names>K</given-names></name></person-group> (<year>2005</year>) Fluturat e Shqipërisë. (Grupi Macrolepidoptera) (<tp:taxon-name><tp:taxon-name-part taxon-name-part-type="suborder">Rhopalocera</tp:taxon-name-part></tp:taxon-name>). Instituti i Kërkimeve Biologjike, Tiranë.</mixed-citation></ref><ref id="B8"><mixed-citation xmlns:xlink="http://www.w3.org/1999/xlink" xlink:type="simple"><person-group><name name-style="western"><surname>Coutsis</surname><given-names>JG</given-names></name></person-group> (<year>1986</year>) <article-title>The blue butterflies of the genus <italic><tp:taxon-name><tp:taxon-name-part taxon-name-part-type="genus">Agrodiaetus</tp:taxon-name-part></tp:taxon-name></italic> Hübner (<tp:taxon-name><tp:taxon-name-part taxon-name-part-type="order">Lepidoptera</tp:taxon-name-part></tp:taxon-name>, <tp:taxon-name><tp:taxon-name-part taxon-name-part-type="family">Lycaenidae</tp:taxon-name-part></tp:taxon-name>): symptoms of taxonomic confusion.</article-title><source>Nota Lepidopterologica</source><volume>9</volume>: <fpage>159</fpage>–<lpage>169</lpage>.</mixed-citation></ref><ref id="B22"><mixed-citation xmlns:xlink="http://www.w3.org/1999/xlink" xlink:type="simple"><person-group><name name-style="western"><surname>Kolev</surname><given-names>Z</given-names></name></person-group> (<year>2005</year>) <article-title><italic><tp:taxon-name><tp:taxon-name-part taxon-name-part-type="genus">Polyommatus</tp:taxon-name-part><tp:taxon-name-part taxon-name-part-type="species">dantchenkoi</tp:taxon-name-part></tp:taxon-name></italic> (Lukhtanov &amp; Wiemers, 2003) tentatively identified as new to Europe, with a description of a new taxon from the Balkan Peninsula (<tp:taxon-name><tp:taxon-name-part taxon-name-part-type="family">Lycaenidae</tp:taxon-name-part></tp:taxon-name>).</article-title><source>Nota Lepidopterologica</source><volume>28</volume>: <fpage>25</fpage>–<lpage>34</lpage>.</mixed-citation></ref></ref-list></tp:taxon-treatment>
